# Supplementary material for: Evolution and Expression Patterns of CYC/TB1 Genes in Anacyclus: Phylogenetic Insights for Floral Symmetry Genes in Asteraceae
Source: Front Plant Sci. 2017 Apr 25;8:589. doi: 10.3389/fpls.2017.00589 (PMC5403951; doi:10.3389/fpls.2017.00589)
Supplement: Table S1 — CYC-like genes/clones isolated from Anacyclus and Matricaria (Asteraceae, Anthemideae). [file Table1.XLSX]

## Sheet: Table S1 Anthemideae
Table S1. CYC-like genes / clones isolated from Anacyclus and Matricaria (Asteraceae, Anthemideae). aPrimers used for RT-PCR.
Species	Clone	Locus	Primers (annealing T ºC)	Reference	Sequence
Anacyclus clavatus (Desf.) Pers.	Ac036A	AcCYC1b	CTf - CTr	Chapman et al. (2008)
	Ac058B	AcCYC3b	Ctf - CYCr1	Chapman et al. (2008)
	Ac072B
	Ac002C	AcCYC3a	CYCf1- CTr	Chapman et al. (2008)
	Ac049C
	Ac051C
	Ac087C
	Ac001D	AcCYC1a	CYCf1 - CYCr1	Chapman et al. (2008)
	Ac032D	AcCYC2a1
	Ac044D	AcCYC2d
	Ac049D	AcCYC2d
	Ac050D	AcCYC3b
	Ac057D	AcCYC2d
	Ac076D	AcCYC2d
	Ac082D	AcCYC2a1
	Ac084D	AcCYC2d
	Ac039E	AcCYC3a	CYCf2 - CTr	Chapman et al. (2008)
	Ac016F	AcCYC1a	CYCf2 - CYCr1	Chapman et al. (2008)
	Ac036F	AcCYC2d
	Ac053F	AcCYC2d
	Ac065F	AcCYC3b
	Ac074F	AcCYC2c
	Ac090G	AcCYC3a	CYCf3 - CTr	Chapman et al. (2008)
	Ac036H	AcCYC3b	CYCf3 - CYCr1	Chapman et al. (2008)
	Ac002I	AcCYC2c1	CYC1b - CYCRb or CYC2 - CYCRaa (50)	This study	CYC1b: AAGAAAGATGG5CATAG5AAGATC, CYCRb: CA5TTTTTCTTTTGTTCTTTC5CTAGCTC, CYC2: CC5AGAGATCGGAGGGT5AGATTGTCCATTG, CYCRaa: CTAGCTCTTGCTCTTGCCTCTGCCC
	Ac005I	AcCYC2c1
	Ac047I	AcCYC2c1
	Ac096I	AcCYC2b
	Ac106I	AcCYC2c1
	Ac116I	AcCYC2c1
	Ac124I	AcCYC3b
	Ac008J	AcCYC2c1	CYC1c - CYCRc or CYC2 - CYCRaa (50)	This study	CYC1c: AAGAAAGATCATCATAGTAAGATCCACAC, CYCRc: CAATTTCTCTTTAGTCCTTTCTCTAGCTCTTGC, CYC2: CC5AGAGATCGGAGGGT5AGATTGTCCATTG, CYCRaa: CTAGCTCTTGCTCTTGCCTCTGCCC
	Ac066J	AcCYC2c1
	Ac068J	AcCYC2c1
	Ac073J	AcCYC2c1
	Ac096Jb	AcCYC2c1
	Ac128J	AcCYC2c1
	Ac109J	AcCYC2c
	Ac133J	AcCYC2c
	Ac002K	AcCYC2b	CYC1a - CYCRa or CYC2 - CYCRaa (50)	This study	CYC1a: AAGAAAGAT5GGCATAGTAA5ATCTTCAC, CYCRa: CTAGCTCTTGCTCTTGCCTCTGCCC, CYC2: CC5AGAGATCGGAGGGT5AGATTGTCCATTG, CYCRaa: CTAGCTCTTGCTCTTGCCTCTGCCC
	Ac004K	AcCYC2d
	Ac008K	AcCYC2a
	Ac1003	AcCYC2d
	Ac1004	AcCYC2d
	Ac1006	AcCYC2d
	Ac1007	AcCYC2d
	Ac1407	AcCYC2b	CYC1b - CYCRb or CYC2 - CYCRaa (50)	This study	CYC1b: AAGAAAGATGG5CATAG5AAGATC, CYCRb: CA5TTTTTCTTTTGTTCTTTC5CTAGCTC, CYC2: CC5AGAGATCGGAGGGT5AGATTGTCCATTG, CYCRaa: CTAGCTCTTGCTCTTGCCTCTGCCC
	Ac1807	AcCYC2c1	CYC1c - CYCRc or CYC2 - CYCRaa (50)	This study	CYC1c: AAGAAAGATCATCATAGTAAGATCCACAC, CYCRc: CAATTTCTCTTTAGTCCTTTCTCTAGCTCTTGC, CYC2: CC5AGAGATCGGAGGGT5AGATTGTCCATTG, CYCRaa: CTAGCTCTTGCTCTTGCCTCTGCCC
	Ac21	AcCYC2b	iPCR 2,1F - iPCR 2,1R (50)	This study	iPCR 2,1F: GGAAACCATTAGTAAAGGATCAGATG, iPCR 2,1R: GCACTAGAAGATGAACAATGTTTCAT,
	Ac22	AcCYC2d	iPCR2.2.1_106F - iPCR2.2.1_106R (50)	This study	iPCR2.2.1_106F: AGGGCAGAGGCAAGAGCAAGAGCTAG,iPCR2.2.1_106R: GTAAGTCTTGAAGACAAAAGAACTTTCTTGAG
	Ac222	AcCYC2a
	Ac24	AcCYC2d	iPCR2.4.1F - iPCR2.4.1R (49)	This study	iPCR2.4.1F: TCATGTGAATGTTGCAGCTAGAAGCCA, iPCR2.4.1R: TAAAGAGCCAATCAAGGGTTTTGCTTG
	Ac242	AcCYC2a1
	Ac25	AcCYC2c1	iPCR2.5.1F - iPCR2.5.1R (50)	This study	iPCR2.5.1F: CAGTCAAGGGCTGAKGCTRGAGCAAG, iPCR2.5.1R: CTTGGACTTGGTAAAGAGCCAATCAAGGGTTTTG
	Ac26	AcCYC2c1	iPCR2.6.1F - iPCR2.6.1R (50)	This study	iPCR2.6.1F: TCMAGGGCTGATGCTAGAGCAAGAGCTAG, iPCR2.6.1R: GAGCCAATCAAGGGTTYTGCTTGGTTTATCAA
	Ac107BJ	AcCYC1b	Ha1_6F - Ha1_6R (65)a	This study	Ha1_6F: TGAGGTTGTCCCTTGACGTTGCTAAAAG, Ha1_6R: GCCCGTACTCTTGCCTTTTCCCTTG
	Ac2a26P	AcCYC2d	Ha2a_26F - Ha2a_26R (65)a	This study	Ha2a_26F: CTCAAGGTCCKMGAGATCGRAGG, Ha2a_26R: GCCTCTGCCCTTAAHTGGCTTCTAG
	Ac2a26R	AcCYC2d
	Ac2a26H	AcCYC2d
	Ac2c11LE	AcCYC2a	Ha2c_11F - Ha2c_11R (65)a	This study	Ha2c_11F: TTAGATCTTCACAGCTCGAGGCCCTC, Ha2c_11R: CTAGCTCTTGCTCTTGCCTCTGCCCTA
	Ac2d09LJ	AcCYC2b	Ha2d_9F - Ha2d_9R (65)a	This study	Ha2d_9F: TTTTGCCTTCAAGATTTGCTAGGGTTTG, Ha2d_9R: CTAGCTCTTACTCTTGCCTCTGCCCTTG
	Ac2d14LE	AcCYC2b	Ha2d_14 - Ha2d_14R (65)a	This study	Ha2d_14: GGTGCGATTGTCCATTGATGTYGCAAG, Ha2d_14R: CGTTTTGCATCAAAAAGAGTAGTTGCTGAC
	Ac2e16H	AcCYC2c	Ha2eva_16F - Ha2eva_16R (65)a	This study	Ha2eva_16F: CAAGGCCYGAGAGATCGGAGG, Ha2eva_16R: CTGTGTCAAAAGDGATCCAGAATTGTATCT
	Ac3a01LE	AcCYC3a	Ha3a_1F - Ha3a_1R (65)a	This study	Ha3a_1F: GACAAAGCTAGCAGCACAATCGAG, Ha3a_1R: CCTCGCCTGATTCCTTGTGTCCC
	Ac3c02CJ	AcCYC3b	Ha3c_2F - Ha3c_2R (65)a	This study	Ha3c_2F: GGTTGTCTCTCCATATTGCTCGG, Ha3c_2R: CTTGTACCTTGACTCTCTCGCCAATAG
	Ac96CDJ	AcCYC2c1	96C_18F - 96C_18R (65)a	This study	96C_18F: GGGTGAGATTGTCCATHGAGGTTTCSA, 96C_18R: ATTCACAGGAGATCCAGAATTGTATTTGTGTGC
Anacyclus valentinus L.	Av0104	AvCYC2c	CYC1a - CYCRa or CYC2 - CYCRaa (50)	This study	CYC1a: AAGAAAGAT5GGCATAGTAA5ATCTTCAC, CYCRa: CTAGCTCTTGCTCTTGCCTCTGCCC, CYC2: CC5AGAGATCGGAGGGT5AGATTGTCCATTG, CYCRaa: CTAGCTCTTGCTCTTGCCTCTGCCC
	Av0904	AvCYC2d
	Av0905	AvCYC2d
	Av1301	AvCYC2b	CYC1b - CYCRb or CYC2 - CYCRaa (50)	This study	CYC1b: AAGAAAGATGG5CATAG5AAGATC, CYCRb: CA5TTTTTCTTTTGTTCTTTC5CTAGCTC, CYC2: CC5AGAGATCGGAGGGT5AGATTGTCCATTG, CYCRaa: CTAGCTCTTGCTCTTGCCTCTGCCC
	Av1308	AvCYC2b
	Av2101	AvCYC2c1	CYC1c - CYCRc or CYC2 - CYCRaa (50)	This study	CYC1c: AAGAAAGATCATCATAGTAAGATCCACAC, CYCRc: CAATTTCTCTTTAGTCCTTTCTCTAGCTCTTGC, CYC2: CC5AGAGATCGGAGGGT5AGATTGTCCATTG, CYCRaa: CTAGCTCTTGCTCTTGCCTCTGCCC
	Av2103	AvCYC2c1
	Av2105	AvCYC2c1
	Av2106	AvCYC2c1
	Av2107	AvCYC2c1
	Av2202	AvCYC2c1
	Av2208	AvCYC2c1
Matricaria aurea (Loefl.) Sch.Bip.	Ma0304	MaCYC2a1	CYC1a - CYCRa or CYC2 - CYCRaa (50)	This study	CYC1a: AAGAAAGAT5GGCATAGTAA5ATCTTCAC, CYCRa: CTAGCTCTTGCTCTTGCCTCTGCCC, CYC2: CC5AGAGATCGGAGGGT5AGATTGTCCATTG, CYCRaa: CTAGCTCTTGCTCTTGCCTCTGCCC
	Ma0308	MaCYC2d
	Ma1104	MaCYC2d
	Ma1501	MaCYC2c1	CYC1b - CYCRb or CYC2 - CYCRaa (50)	This study	CYC1b: AAGAAAGATGG5CATAG5AAGATC, CYCRb: CA5TTTTTCTTTTGTTCTTTC5CTAGCTC, CYC2: CC5AGAGATCGGAGGGT5AGATTGTCCATTG, CYCRaa: CTAGCTCTTGCTCTTGCCTCTGCCC
	Ma1901	MaCYC2c1	CYC1c - CYCRc or CYC2 - CYCRaa (50)	This study	CYC1c: AAGAAAGATCATCATAGTAAGATCCACAC, CYCRc: CAATTTCTCTTTAGTCCTTTCTCTAGCTCTTGC, CYC2: CC5AGAGATCGGAGGGT5AGATTGTCCATTG, CYCRaa: CTAGCTCTTGCTCTTGCCTCTGCCC
	Ma1902	MaCYC2c
	Ma1907	MaCYC2c1
	Ma1908	MaCYC2c
Matricaria chamomilla L.	Mc0404	McCYC2b	CYC1a - CYCRa or CYC2 - CYCRaa (50)	This study	CYC1a: AAGAAAGAT5GGCATAGTAA5ATCTTCAC, CYCRa: CTAGCTCTTGCTCTTGCCTCTGCCC, CYC2: CC5AGAGATCGGAGGGT5AGATTGTCCATTG, CYCRaa: CTAGCTCTTGCTCTTGCCTCTGCCC
	Mc0405	McCYC2b
	Mc0406	McCYC2d
	Mc0415	McCYC2d
	Mc1206	McCYC2d
	Mr1602	McCYC2b	CYC1b - CYCRb or CYC2 - CYCRaa (50)	This study	CYC1b: AAGAAAGATGG5CATAG5AAGATC, CYCRb: CA5TTTTTCTTTTGTTCTTTC5CTAGCTC, CYC2: CC5AGAGATCGGAGGGT5AGATTGTCCATTG, CYCRaa: CTAGCTCTTGCTCTTGCCTCTGCCC
	Mc1607	McCYC2b
	Mc2002	McCYC2c1	CYC1c - CYCRc or CYC2 - CYCRaa (50)	This study	CYC1c: AAGAAAGATCATCATAGTAAGATCCACAC, CYCRc: CAATTTCTCTTTAGTCCTTTCTCTAGCTCTTGC, CYC2: CC5AGAGATCGGAGGGT5AGATTGTCCATTG, CYCRaa: CTAGCTCTTGCTCTTGCCTCTGCCC
		Actin primers	Actin F - Actin R (56.9)	This study	Actin F: CCTGCYATGTATGTKGCYATT, Actin R: ACATCTGYTGGAAGGTRCTGA

## Sheet: Table S2 inverse PCR
Table S2. Primers used for inverse PCR
Primers (annealing T ºC)	Reference	Sequence
iPCR 1,1_106F - iPCR 1,1_106R (50)	This study	iPCR 1,1_106F: ATCAATCTACGGATAAAACCGTAG, iPCR 1,1_106R:AAGATGCACTGTTTGAGACG
iPCR 1,1_88F - iPCR 1,1_88R / (50)	This study	iPCR 1,1_88F: ATCAATCTACGGATAAAACCGTAG, iPCR 1,1_88R: ATCAATCTACGGATAAAACCGTAG
iPCR 2.2F - iPCR 2.2R (50)	This study	iPCR 2.2F: TCAAACTAAGCTTAGTTTTCTTG, iPCR 2.2R: ATTAGTTTCTTCAACCAACTCC
iPCR 2,1F - iPCR 2,1R (50)	This study	iPCR 2,1F: GGAAACCATTAGTAAAGGATCAGATG, iPCR 2,1R: GCACTAGAAGATGAACAATGTTTCAT,
iPCR2.2.1_106F - iPCR2.2.1_106R (50)	This study	iPCR2.2.1_106F: AGGGCAGAGGCAAGAGCAAGAGCTAG,iPCR2.2.1_106R: GTAAGTCTTGAAGACAAAAGAACTTTCTTGAG
iPCR 2,4F - iPCR 2,4R (50)	This study	iPCR 2,4F: AGAAGAAGGGCAAAAAGAAGA, iPCR 2,4R: CTTTATCCATGAACACTTCTTCAC
iPCR2.4.1F - iPCR2.4.1R (49)	This study	iPCR2.4.1F: TCATGTGAATGTTGCAGCTAGAAGCCA, iPCR2.4.1R: TAAAGAGCCAATCAAGGGTTTTGCTTG
iPCR 2,5F - iPCR 2,5R (50)	This study	iPCR 2,5F: GCTAAAAAGAAGCCTGGAAC, PCR 2,5R: ATTTCTGGGAAAACAACTTCA
iPCR2.5.1F - iPCR2.5.1R (50)	This study	iPCR2.5.1F: CAGTCAAGGGCTGAKGCTRGAGCAAG, iPCR2.5.1R: CTTGGACTTGGTAAAGAGCCAATCAAGGGTTTTG
iPCR 2,6F - iPCR 2.6R (50)	This study	iPCR 2,6F: GCACACAAATACAATTCTGGATCTC, iPCR 2.6R: GCCTTGTACATCCGATCGTTCTA
iPCR2.6.1F - iPCR2.6.1R (50)	This study	iPCR2.6.1F: TCMAGGGCTGATGCTAGAGCAAGAGCTAG, iPCR2.6.1R: GAGCCAATCAAGGGTTYTGCTTGGTTTATCAA

## Sheet: Table S3 eudicot
Table S3. Eudicot CYC-like genes included in the phylogenetic analyses.
Order/Family/Tribe	Species	CYC genes	Reference	Gen Bank ID
Asterales/Asteraceae/Arctotideae	Berkheya purpurea (DC.) Mast.	BpCYC2a	Chapman et al. 2012	JF299245
		BpCYC2d		JF299242
		BpCYC2b		JF299244
		BpCYC2e		JF299243
	Gazania linearis Druce	GazCYC2a		JF299249
		GazCYC2b		JF299250
		GazCYC2e		JF299251
Asterales/Asteraceae/Astereae	Callistephus chinensis (L.) Nees	CcCYC2a		JF299248
		CcCYC2d		JF299247
		CcCYC2e		JF299246
Asterales/Asteraceae/Barnadesieae	Dasyphyllum diacanthoides (Less.) Cabrera	DdCYC2A		JF299252
		DdCYC2c1		JF299253
		DdCYC2c2		JF299254
Asterales/Asteraceae/Mutisieae	Gerbera x hybrida hort.	GhCYC2c		JF299255
		GhCYC1	Broholm et al. 2008	EU429302
		GhCYC2		EU429303
		GhCYC3		EU429304
		GhCYC4		EU429305
		GhCYC5	Tähtiharju et al. 2012	JN190059
		GhCYC6		JN190060
		GhCYC7		JN190061
		GhCYC8		JN190062
		GhCYC9		JN190063
		GhCYC10		JN190064
Asterales/Asteraceae/Heliantheae	Helianthus annuus L.	HaCYC1a	Chapman et al. 2008	EU088366
		HaCYC1b		EU088367
		HaCYC2a		EU088368
		HaCYC2e		EU088372
		HaCYC2d		EU088371
		HaCYC2b		EU088369
		HaCYC2c		EU088370
		HaCYC3a		EU088373
		HaCYC3b		EU088374
		HaCYC3c		EU088375
Asterales/Asteraceae/Senecioneae	Senecio squalidus subsp. aethnensis (DC) Greuter	SaRAY2aR2	Chapman and Abbott 2010	GU065714
	Senecio squalidus subsp. chrysanthemifolius (Poir) Greuter	ScRAY2aR1a		GU065712
	Senecio squalidus L.	SsCYC2b	Chapman et al. 2012	JF299257
		SsRAY1R1		FJ356700
		SsRAY2R1		FJ356704
	Senecio vulgaris L.	SvRAY2N	Kim et al. 2008	FJ356702
		SvRAY2N1		FJ356703
		SvRAY2R		FJ356701
		SvRAY1R		FJ356698
		SvRAY1N		FJ356699
Asterales/Calyceraceae	Acicarpha tribuloides Juss.	At2a1	Chapman et al. 2012	JF299240
		At2a2		JF299241
Asterales/Goodeniaceae	Scaevola aemula R.Br.	Sae2a	Howard and Donoghue 2006	DQ462272
		Sae2b		DQ462273
		Sae3a		DQ462274
		Sae3b		DQ462275
	Scaevola chamissoniana Gaudich.	Sch3a		DQ462270
		Sch3b		DQ462271
Brassicales/Brassicaceae	Arabidopsis thaliana (L.) Heynh.	AtCYC2	Kaneko et al. 2000	AC002130
		AtBRC1		AP001303
		AtBRC2	Liu et al. 2001	AC011914
Dipsacales/Caprifoliaceae	Diervilla sessilifolia Buckley	DsCYC1	Howard and Donoghue 2006	AY851166
		DsCYC2a		AY851192
	Lonicera heteroloba Batalin	LhCYC1		AY851174
		LhCYC3ab		AY851241
	Lonicera reticulata Raf.	LrCYC2a		AY851204
	Patrinia triloba Miq.	PtCYC1		AY851175
		PtCYC2a		AY851207
		PtCYC3b		AY851246
Dipsacales/Adoxaceae	Sambucus canadensis L.	SmcCYC3		AY851248
		SmcCYC1		AY851176
		SmcCYC2		AY851209
Lamiales/Gesneriaceae	Streptocarpus ionanthus ( H.Wendl. ) Christenh. subsp. velutinus ( B.L.Burtt ) Christenh.	Gcyc1B	Citerne et al. 2000	AF208324
	Streptocarpus primuliflorus Gand	Gcyc1A		AF208340
Lamiales/Plantaginaceae	Cymbalaria muralis P. Gaertn. , B. Mey. & Scherb.	CmCYC	Gubitz et al. 2003	AY316703
	Digitalis purpurea L.	DpCYC		AY316704
	Misopates orontium (L.) Raf.	MoCYC	Lönnig et al. 2007	AM162206
	Antirrhinum majus L.	AmCYC	Luo et al. 1996	Y16313
		AmTCP1	Reeves and Olmstead 2003	AY168140
		AmTCP5		AY168144
Solanales/Solanaceae	Solanum tuberosum L.	StBRC1B	Martin-Trillo et al. 2011	HM921051
		StBRC1A		HM597226
		StBRC1Aa		HM921052
		StBRC1Ab		HM597227
		SlBRC1A		HM597229
	Solanum lycopersicum L.	SlBRC1B		HM597230
		SlCYC2		HM921069
		SlBRC2B		HM921067
		SlCYC1		HM921068
		SlBRC2A		HM921066
Malpighiales/Salicaceae	Populus trichocarpa Hook.	PotBRC1a	Tuskan et al. 2006	XM002321999.2
		PotBRC1b		XM002318530.2
		PotBRC2b		XM002314850.2
		PotBRC2a		AC149541.1
		Pot_CYC		XM002314850.2
Vitales/Vitaceae	Vitis vinifera L.	VvCYC1	Jaillon et al. 2007	FN597042
		VvCYC2		FN594955
		VvCYC3		FN597015
Gunnerales/Gunneraceae	Gunnera tinctoria (Molina) Mirb.	GtCYC1	Citerne et al. 2013	HQ599272
		GtCYC2		HQ599273
Trochodendrales/Trochodendraceae	Tetracentron sinense Oliv.	TsCYC3		HQ599276
Acorales/Acoraceae	Acorus calamus L.	AcTBLb	Bartlett and Specht, 2011	HM775145
		AcTBLa		HM775144

## Sheet: Table S4 Datasets
Table S4. Datasets, trees and main statistics of the Bayesian analyses. Dataset differential size depends on the characters analysed: all characters/all taxa included1, third codon positions excluded2, the region between TCP and R domains excluded3, Asterales CYC2 genes only4, aminoacids5. Matrix tested with ML approach6.
Data	Characters	Taxa	Tree ID	Convergence of the runs (million generations)	Average standard deviation of split frequencies	Estimated sample size ESS	Potential scale reduction factor PSRF	Post burn-in trees (original trees)
Nucleotides	738 1,6	193	Tree I	15	0.017	≥ 3062,65	1	5626 (7501)
	492 2	193	Tree II		0.031	≥ 2003,19	1
	260 3	193	Tree III		0.012	≥1964,20	1
	642 4	124	Tree IV		0.008	≥3584,15	1
Aminoacids	246 5	193	Aa tree	5	0.045	≥ 368.40	1.03	1816 (2421)

## Sheet: Table S5 qPCR
Table S5. Annealing temperature, product size and efficiency of the CYC2 gene specific primers used for qPCR in Anacyclus clavatus tissues.
				Efficiency E=10(1/slope)
Target gene	Primer 5’-3’	Annealing Tº(C)	Amplicon (bp)	Wild tissue replicates	Trumpet tissue replicates
AcCYC2a	AGATACGAATCGTCATTGCTCAT	56	99	1.95	1.64
	TGGCTATTTTCTCCACCTGATT
AcCYC2b	TTCTAGTGCTACGGATCAATGTG	58	148	1.79	1.57
	TCCAGATTTGTACTTCCGCG
AcCYC2c	ACCGACCAATYTGAAGTTGTT	57	86	2.4	1.11
	TTTGTTCCAGGCTTCTTTTTAG
AcCYC2d	AAGGCTGAATCAGGTGGAGA	54	70	1.98	1.4
	CCTTTTGCCATTGACACCATT
Actin	GGTGCAACGACCTTGATCTT	58	105	1.86	1.46
	CGTTCTCAGTGGTGGTTCAA

## Sheet: Table S6 Pfaffl
Table S6. Main results of the qPCR essays performed on wild and trumpet individuals of A. clavatus following the Pfaffl method. *target Eexp∆Ct/ control Eexp∆Ct in three individuals. Dashed lines indicate tissues with discarded Cp values (see materials and methods for details).
Gene	Tissue	Average CP wild	Average CP trumpet	Average ratio* wild	SD	Average ratio* trumpet	SD	%expression wild	SD	%expression trumpet	SD
AcCYC2a	Root	----	33.05	0	0	0.36	0.31	0	0	23.41	10.22
	Leaves	----	34.3	0	0	0.56	0.31	0	0	36.14	10.28
	Cap 1	26.68	31.79	0.71	0.26	0.5	0.12	45.22	16.56	32.16	7.66
	Cap 2	29.63	32.74	0.4	0.08	0.41	0.15	25.48	5.1	26.46	10.14
	Ray	27.23	33.84	1.53	0.04	0.72	0.27	37.58	10.83	46.12	14.49
	Disc	31.86	33.97	0.28	0.12	0.41	0.32	17.83	7.64	26.5	10.45
AcCYC2b	Root	----	----	0	0	0	0	0	0	0	0
	Leaves	----	----	0	0	0	0	0	0	0	0
	Cap 1	28.78	34.23	1.34	0.46	0.18	0.12	8.88	3.06	1.24	0.81
	Cap 2	29.32	----	2.5	0.48	0	0	16.6	3.2	0	0
	Ray	25.07	33.93	14.51	0.58	2.09	0.87	96.17	3.83	13.88	5.77
	Disc	----	----	0	0	0	0	0	0	0	0
AcCYC2c	Root	----	32.4	0	0	0.004	0.002	0	0	0.12	0.06
	Leaves	----	30.69	0	0	0.047	0.019	0	0	1.34	0.55
	Cap 1	25.06	28.69	0.91	0.18	0.01	0.01	25.81	5.04	0.56	0.44
	Cap 2	27.1	28.31	0.84	0.31	0.23	0.31	23.78	8.82	6.69	8.96
	Ray	23.54	28.38	3.16	0.36	0.08	0.03	89.67	10.33	2.51	0.96
	Disc	29.42	31.19	0.42	0.16	0.01	0.01	11.94	4.41	0.53	0.37
AcCYC2d	Root	----	----	0	0	0	0	0	0	0	0
	Leaves	----	----	0	0	0	0	0	0	0	0
	Cap 1	30.19	----	1.09	0.1	0	0	6.31	0.58	0	0
	Cap 2	32.72	----	0.87	0.54	0	0	5.04	3.13	0	0
	Ray	29.61	32.86	13.16	4.11	2.38	0.45	76.2	13.8	13.82	2.65
	Disc	31.75	33.53	2.81	0.85	1.05	0.04	16.27	4.92	6.09	0.25

## Sheet: Tables S7-S9 t-test
Table S7. Kolmogorov-Smirnoff test for probability distribution. α= 0,05
AcCYC2a	Organ	Average target Eexp∆Ct/ control Eexp∆Ct	Mean	SD	Fi	Xi-X	Zi	Φ (Zi)	│Fi-Φ (Zi)│	(Fi-1)-(Φ (Zi))	│(Fi-1)-Φ (Zi)│
Trumpet	Root	0.36	0.493333	0.132313	0.166667	-0.133	-1.00758	0.1423	0.0243667	-0.1423	0.1423
	Leaves	0.56			0.333333	0.067	0.507576	0.7157	0.382367	-0.549033	0.549033
	Cap 1	0.5			0.5	0.007	0.0530303	0.5279	0.0279	-0.194567	0.194567
	Cap 2	0.41			0.666667	-0.083	-0.628788	0.2514	0.415267	0.2486	0.2486
	Ray	0.72			0.833333	0.227	1.7197	0.9616	0.128267	-0.294933	0.294933
	Disc	0.41			1	-0.083	-0.628788	0.2514	0.7486	0.581933	0.581933
Wild	Root	0	0.486667	0.576599	0.166667	-0.486	-0.84375	0.1921	0.0254333	-0.1921	0.1921
	Leaves	0			0.333333	-0.486	-0.84375	0.1921	0.141233	-0.0254333	0.0254333
	Cap 1	0.71			0.5	0.224	0.388889	0.6443	0.1443	-0.310967	0.310967
	Cap 2	0.4			0.666667	-0.086	-0.149306	0.4325	0.234167	0.0675	0.0675
	Ray	1.53			0.833333	1.044	1.8125	0.9693	0.135967	-0.302633	0.302633
	Disc	0.28			1	-0.206	-0.357639	0.3556	0.6444	0.477733	0.477733
AcCYC2b		Average target Eexp∆Ct/ control Eexp∆Ct	Mean	SD	Fi	Xi-X	Zi	Φ (Zi)	│Fi-Φ (Zi)│	(Fi-1)-(Φ (Zi))	│(Fi-1)-Φ (Zi)│
Trumpet	Root	0	0.378333	0.841627	0.166667	-0.378	-0.449144	0.3191	0.152433	-0.3191	0.3191
	Leaves	0			0.333333	-0.378	-0.449144	0.3191	0.0142333	-0.152433	0.152433
	Cap 1	0.18			0.5	-0.198	-0.235266	0.3935	0.1065	-0.0601667	0.0601667
	Cap 2	0			0.666667	-0.378	-0.449144	0.3191	0.347567	0.1809	0.1809
	Ray	2.09			0.833333	1.712	2.03422	0.9808	0.147467	-0.314133	0.314133
	Disc	0			1	-0.378	-0.449144	0.3191	0.6809	0.514233	0.514233
Wild	Root	0	3.05833	5.70027	0.166667	-3.058	-0.536491	0.2843	0.117633	-0.2843	0.2843
	Leaves	0			0.333333	-3.058	-0.536491	0.2843	0.0490333	-0.117633	0.117633
	Cap 1	1.34			0.5	-1.718	-0.301404	0.3557	0.1443	-0.0223667	0.0223667
	Cap 2	2.5			0.666667	-0.558	-0.0978947	0.4721	0.194567	0.0279	0.0279
	Ray	14.51			0.833333	11.452	2.00912	0.9808	0.147467	-0.314133	0.314133
	Disc	0			1	-3.058	-0.536491	0.2843	0.7157	0.549033	0.549033
AcCYC2c		Average target Eexp∆Ct/ control Eexp∆Ct	Mean	SD	Fi	Xi-X	Zi	Φ (Zi)	│Fi-Φ (Zi)│	(Fi-1)-(Φ (Zi))	│(Fi-1)-Φ (Zi)│
Trumpet	Root	0.004	0.0635	0.0866389	0.166667	-0.059	-0.686047	0.2514	0.0847333	-0.2514	0.2514
	Leaves	0.047			0.333333	-0.016	-0.186047	0.4325	0.0991667	-0.265833	0.265833
	Cap 1	0.01			0.5	-0.053	-0.616279	0.2514	0.2486	0.0819333	0.0819333
	Cap 2	0.23			0.666667	0.167	1.94186	0.9756	0.308933	-0.4756	0.4756
	Ray	0.08			0.833333	0.017	0.197674	0.5675	0.265833	0.0991667	0.0991667
	Disc	0.01			1	-0.053	-0.616279	0.2514	0.7486	0.581933	0.581933
Wild	Root	0	0.888333	1.17991	0.166667	-0.888	-0.753181	0.2206	0.0539333	-0.2206	0.2206
	Leaves	0			0.333333	-0.888	-0.753181	0.2206	0.112733	-0.0539333	0.0539333
	Cap 1	0.91			0.5	0.022	0.0186599	0.4721	0.0279	-0.138767	0.138767
	Cap 2	0.84			0.666667	-0.048	-0.0407125	0.4721	0.194567	0.0279	0.0279
	Ray	3.16			0.833333	2.272	1.92706	0.9756	0.142267	-0.308933	0.308933
	Disc	0.42			1	-0.468	-0.396947	0.3557	0.6443	0.477633	0.477633
AcCYC2d		Average target Eexp∆Ct/ control Eexp∆Ct	Mean	SD	Fi	Xi-X	Zi	Φ (Zi)	│Fi-Φ (Zi)│	(Fi-1)-(Φ (Zi))	│(Fi-1)-Φ (Zi)│
Trumpet	Root	0	0.571667	0.980417	0.166667	-0.571	-0.582415	0.2843	0.117633	-0.2843	0.2843
	Leaves	0			0.333333	-0.571	-0.582415	0.2843	0.0490333	-0.117633	0.117633
	Cap 1	0			0.5	-0.571	-0.582415	0.2843	0.2157	0.0490333	0.0490333
	Cap 2	0			0.666667	-0.571	-0.582415	0.2843	0.382367	0.2157	0.2157
	Ray	2.38			0.833333	1.809	1.84517	0.9693	0.135967	-0.302633	0.302633
	Disc	1.05			1	0.479	0.488576	0.3191	0.6809	0.514233	0.514233
Wild	Root	0	2.98833	5.08814	0.166667	-2.98	-0.585692	0.2843	0.117633	-0.2843	0.2843
	Leaves	0			0.333333	-2.98	-0.585692	0.2843	0.0490333	-0.117633	0.117633
	Cap 1	1.09			0.5	-1.89	-0.371462	0.3557	0.1443	-0.0223667	0.0223667
	Cap 2	0.87			0.666667	-2.11	-0.414701	0.3191	0.347567	0.1809	0.1809
	Ray	13.16			0.833333	10.18	2.00079	0.9808	0.147467	-0.314133	0.314133
	Disc	2.81			1	-0.17	-0.0334119	0.4721	0.5279	0.361233	0.361233
Table S8. Ratio of expression (target Eexp∆Ct/ control Eexp∆Ct) of AcCYC2 genes in trumpet and wild individuals.
AcCYC2a	Trumpet	Wild
Root	0.36	0
Leaves	0.56	0
Cap 1	0.5	0.71
Cap 2	0.41	0.4
Ray	0.72	1.53
Disc	0.41	0.28
AcCYC2b	Trumpet	Wild
Root	0	0
Leaves	0	0
Cap 1	0.18	1.34
Cap 2	0	2.5
Ray	2.09	14.51
Disc	0	0
AcCYC2c	Trumpet	Wild
Root	0.004	0
Leaves	0.047	0
Cap 1	0.01	0.91
Cap 2	0.23	0.84
Ray	0.08	3.16
Disc	0.01	0.42
AcCYC2d	Trumpet	Wild
Root	0	0
Leaves	0	0
Cap 1	0	1.09
Cap 2	0	0.87
Ray	2.38	13.16
Disc	1.05	2.81
Table S9. t-test paired two sample for means of trumpet and wild expression of AcCYC2 genes.α=0,05
Gene	AcCYC2a		AcCYC2b		AcCYC2c		AcCYC2d
	Trumpet	Wild	Trumpet	Wild	Trumpet	Wild	Trumpet	Wild
Mean	0.493333	0.486667	0.378333	3.05833	0.0635	0.888333	0.571667	2.98833
Variance	0.0175067	0.332467	0.708337	32.4931	0.0075063	1.39218	0.961217	25.8892
Observations	6	6	6	6	6	6	6	6
Pearson Correlation	0.773001		0.984874		0.236428		0.963068
Hypothesized Mean Difference	0		0		0		0
df	5		5		5		5
t Stat	0.0339012		-1.34699		-1.73804		-1.42561
P(T<=t) one tail	0.487134		0.117905		0.0713529		0.106653
t Critical one-tail	2.01505		2.01505		2.01505		2.01505
P(T<=t) two tail	0.974268		0.23581		0.142706		0.213306
t Critical two-tail	2.57058		2.57058		2.57058		2.57058

## Sheet: Table S10 in situ
Table S7. Primers used to amplify the CYC2 gene specific probes for in situ hybridization in Anacyclus clavatus
Probe	Primer 5’-3’	Annealing temperature (ºC)	Amplicon (bp)
AcCYC2a	CGG ACC CGT TTA TCT TTA GCG	50.7	1100
	CAA GCA TAT ATC CAT TAC ATG TAG AAA CTT
AcCYC2b	GGT GCG ATT GTC CAT TGA TGT YGC AAG	65	300
	CGT TTT GCA TCA AAA AGA GTA GTT GCT GA C
AcCYC2c	ATG TTT TCT CCC AAC TAT TTT CCG CAT CTC	50	850
	CAT GAT CAG CTC CTT GTT TCG GCA GAT AAC
AcCYC2d	ATG TTT AAT TCT TCC AAC CCT TTT CCA TCT	50	900
	ATA ATC TAC CTG TTT CGA TCC AGC ATA GTT

## Sheet: Table S11 Support
Table S8. Main lineages reconstructed from the different Bayesian and ML analyses performed and their supports. N/A= not applicable. Dashed lines indicate supports ≤ 50%.
	Bayesian posterior probabilities						ML bootstrap
CYC-lineage	Clade	Aa tree	Tree I	Tree II	Tree III	Tree IV	Tree V
CYC 1	1a	1	0.97	0.98	0.75	N/A	86
	1b	1	0.99	0.95	0.99	N/A	91
CYC 2	CYC2	0.8	0.91	0.66	0.99	N/A	-----
	ASTCAL	1	0.94	0.99	0.89	1	79
	2a	0.99	0.88	0.98	0.98	0.91	78
	2a1	0.99	0.99	0.99	0.99	1	-----
	2b	0.98	0.92	0.71	N/A	0.92	58
	2c	1	0.91	0.71	0.99	0.92	92
	2c1	1	0.93	0.71	0.81	0.92	-----
	2d	0.99	0.99	0.99	0.96	0.99	78
CYC 3	CYC3	0.87	0.72	0.85	0.99	N/A	64
	3a	0.6	0.52	0.63	1	N/A	92
	3b	1	1	0.97	0.99	N/A	96

## Sheet: Table S12 Selection
Table S9. Forty two CYC/TB1 codons with significant evidence of positive selection according to the Mixed Effects Model of Episodic Selection (MEME) method. From these codons the Fixed Effects likelihood model (FEL) identified negatively selected (-) or neutrally evolving sites (±) with p=0.05. α = maximum likelihood estimate (MLE) of the synonymoys substitution rate α; β-=MLE of the non-synonymo…
	MEME MLE					FEL MLE		p-value		q-value	log L
Codon	α	β−	q−	β+	q+	α	β	MEME	FEL	MEME	MEME	FEL	FEL result
2	0.784	0.118	0.994	1131,8d	0.005	1.09	0.18	0.01	0.00	0.119	-87.68	-92.05	-
4	1,601b	0	0.931	106,10d	0.068	3.13	0.42	0	0.00	0	-198.66	-252.38	-
9	1.975	0.4	0.973	68.16	0.026	1.99	0.64	0.078	0.00	0.006	-229.45	-239.29	-
19	1.108	0.046	0.988	92,26d	0.011	1.39	0.10	0	0.00	0.022	-119.27	-127.51	-
21	0.962	0.005	0.98	15.11	0.019	1.16	0.08	0.008	0.00	0.103	-132.29	-141.97	-
22	0,938b	0	0.984	835,28d	0.015	1.11	0.09	0	0.00	0.018	-145.84	-160.1	-
24	1.086	0.391	0.981	36.2	0.018	1.35	0.57	0.037	0.04	0.246	-215.03	-218.26	-
25	0.847	0.161	0.99	723,82d	0.009	1.00	0.25	0.001	0.00	0.033	-173.20	-178.86	-
32	0,783b	0	0.979	13.86	0.02	0.92	0.08	0	0.00	0.018	-138.54	-152.18	-
33	0,388b	0	0.996	40.33	0.003	0.55	0.03	0.004	0.00	0.071	-38.81	-47.46	-
37	0.594	0.05	0.99	41.22	0.009	0.75	0.10	0.016	0.00	0.164	-156.27	160.54	-
40	0,703b	0	0.973	16.21	0.026	1.02	0.08	0	0.00	0.017	-94.93	-107.61	-
41	0.935	0.072	0.982	34.13	0.017	1.17	0.15	0.028	0.00	0.207	-196.07	-199.78	-
42	0,554b	0	0.989	6.43	0.01	0.63	0.03	0.036	0.00	0.25	-63.39	-70.09	-
43	0.6	0.058	0.98	22.57	0.019	0.95	0.14	0	0.00	0.021	-124.06	-134.84	-
55	0.894	0.079	0.971	40.75	0.028	1.17	0.19	0.001	0.00	0.034	-229.81	-237.66	-
58	1.423	0.194	0.986	44.54	0.013	1.65	0.31	0	0.00	0.019	-189.53	-198.24	-
65	0,462b	0	0.84	11.12	0.159	0.57	0.75	0.004	0.80e	0.066	-41.42	-46.36	±
68	0.612	0.402	0.935	3399,6d	0.064	0.57	0.83	0.023	0.67e	0.177	-87.54	-90.38	±
72	0.94	0.179	0.924	9.4	0.075	1.26	0.54	0.021	0.01	0.179	-182.19	-189.34	-
76	0.355	0.355	0.942	27.79	0.057	0.41	0.86	0.012	0.32e	0.135	-83.15	-86.33	±
88	0.74	0.323	0.892	10.49	0.107	0.95	0.79	0.006	0.59	0.094	-257.55	-262.70	±
96	0,113b	0	0.645	4.14	0,354c	0.07	1.37	0.038	0.09e	0.249	-42.93	-43.75	±
98	0,000a	0,000a	0.814	7.52	0.185	0	1.04	0.018	0.09e	0.179	-27.98	-30.03	±
104	0.113	0.061	0.839	3.64	0.16	0.19	0.51	0	0.16e	0.017	-68.54	-74.94	±
105	0,212b	0	0.901	7.6	0.098	0.29	0.28	0.002	0.94	0.037	-46.88	-53.38	±
110	0.627	0.342	0.87	8.3	0.129	0.90	0.93	0.036	0.95e	0.256	-91.03	-94.42	±
113	0.799	0.041	0.919	7.06	0.08	0.92	0.31	0.008	0.00	0.1	-168.87	-180.28	-
128	1.004	0.353	0.742	6.78	0.257	1.49	1.59	0.023	0.87e	0.182	-233.91	-237.13	±
130	0.934	0.659	0.944	26.81	0.055	1.14	1.29	0.004	0.78e	0.071	-205.95	-210.99	±
134	0.406	0.06	0.814	4.75	0.185	0.59	0.73	0.001	0.74e	0.035	-128.51	-133.95	±
156	1.124	0.018	0.745	5.72	0.254	1.37	1.10	0.038	0.68	0.245	-111.24	-117.85	±
159	0.748	0.143	0.794	5	0.205	1.02	0.90	0.02	0.74	0.176	-227.36	-231.74	±
163	1,043b	0	0.638	5.58	0,361c	1.35	1.54	0.024	0.72e	0.18	-204.76	-208.22	±
179	0,279b	0	0.865	35.44	0.134	0.97	0.66	0.018	0.66	0.177	-42.40	-46.57	±
189	0,273b	0	0.627	8.37	0,372c	0.66	1.96	0.021	0.29e	0.178	-49.25	-52.04	±
191	0.947	0.61	0.891	20.29	0.108	1.44	1.43	0.047	0.99	0.28	-211.09	-214.24	±
201	1.951	0.535	0.969	167,77d	0.03	2.76	0.91	0.011	0.00	0.123	-251.21	-257.17	-
208	1.156	0.718	0.948	27.26	0.051	1.42	1.17	0.046	0.57	0.276	-239.20	-242.23	±
210	0,344b	0	0.666	2.43	0,333c	0.47	0.78	0.019	0.33e	0.181	-186.71	-190.39	±
213	0,517b	0	0.74	4.69	0.259	0.66	0.97	3.338	0.32e	0.004	-210.59	-221.48	±
